# Supplementary material for: The First High-Throughput Sequencing-Based Study of Viruses Infecting Solanaceous Crops in Kosovo Reveals Multiple Infections in Peppers by Six Plant Viruses
Source: Plants (Basel). 2025 Apr 22;14(9):1273. doi: 10.3390/plants14091273 (PMC12073551; doi:10.3390/plants14091273)
Supplement: Supplementary file 1 [file plants-14-01273-s001.zip]

Archive with 1 entries (1 files):
- Ismajli_etal_STables.xlsx
