# Supplementary material for: The First High-Throughput Sequencing-Based Study of Viruses Infecting Solanaceous Crops in Kosovo Reveals Multiple Infections in Peppers by Six Plant Viruses
Source: Plants (Basel). 2025 Apr 22;14(9):1273. doi: 10.3390/plants14091273 (PMC12073551; doi:10.3390/plants14091273)
Supplement: Supplementary file 1 [file plants-14-01273-s001.zip › Ismajli_etal_STables.xlsx]

## Sheet: List of STables
Supplementary Figures to
The First, HTS-based study of viruses infecting Solanaceae Crops in Kosovo Revealed Multiple Infections in Peppers by Six Plant Viruses
Burim Ismajli1*, Zsuzsanna, N. Galbács1, András Takács2, Várallyay, Éva1
*Correspondence: ismajliburim@hotmail.com
Lis of Supplementary Tables
Table S1
List of GenBank records of CMV, BBWV2, PVY, PCV2, BPEV, and RWMV from Balkan countries
Table S2
Basic information of the sampled plant species and individuals
Table S3
Initial statistics of the RNAseq
Table S4
Summary of the bioinformatics analysis
Table S5
Sequences of the PCR primers used for virus detection
Table S6
Summary of the viral sequences deposited into the NCBI GenBank
Table S7
Virus sequences used for phylogenetic analysis
Table S8
Percent identity matrix of the CMV sequences which were considered in the phylogenetic analysis.
Table S9
Percent identity matrix of the BBWV2 sequences which were considered in the phylogenetic analysis.
Table S10
Percent identity matrix of the PVY sequences which were considered in the phylogenetic analysis.
Table S11
Percent identity matrix of the PCV2 sequences which were considered in the phylogenetic analysis.
Table S12
Percent identity matrix of the BPEV sequences which were considered in the phylogenetic analysis.
Table S13
Percent identity matrix of the RWMV sequences which were considered in the phylogenetic analysis.

## Sheet: Table S1
Table S1
List of GenBank records of CMV, BBWV2, PVY, PCV2, BPEV, and RWMV from Balkan countries
Records of CMV in Balkan countries
Virus	Geo_Location	GB Accession number	Host	Citation	Reference	Length	Nuc_Completeness
CMV	Albania	LR865402-04	Olea	Elbeaino , 2020	Direct Submission	513	partial
	Bosnia and Herzegovina	JX436358	Lamium maculatum	Besta-Gajevic,R., 2012	https://doi.org/10.1094/PDIS-08-12-0717-PDN	834	partial
	Bosnia and Herzegovina	KX710196-97	Capsicum annuum	Trkulja,V., 2018	Unpublished	846	partial
	Bosnia and Herzegovina	MH845645	Chelidonium majus	Besta-Gajevic,R., 2020		806	partial
	Bosnia and Herzegovina	MH845646	Heracleum sphondylium			829	partial
	Bulgaria	AJ810262	Fabaceae	Deyong,Z., 2005	https://doi.org/10.1016/j.jviromet.2004.09.021	773	partial
	Bulgaria	LN810058	Citrullus lanatus	Xanthis,C.K., 2016	http://dx.doi.org/10.4454/JPP.V97I2.007	570	partial
	Croatia: Sedlarica	OR257456	Solanum lycopersicum	Skoric at al 2023	Direct Submission	236	partial
	Kosovo	PV020939-41	Capsicum annuum	this work	…	1195	partial
	Kosovo	PV102684	Solanum lycopersicum			1341	partial
	Macedonia	KY985404-21	Capsicum annuum	Bandjo Oreshkovikj,K., 2018	https://link.springer.com/content/pdf/10.1007/s42161-018-0110-2.pdf	548	partial
	Serbia	EU921757	Nicotiana tabacum	Bulajic,A., 2008	Unpublished	848	partial
	Serbia	GQ340670	Nicotiana tabacum	Stankovic,I., 2011	https://doi.org/10.4149/av_2011_04_337	827	partial
	Serbia	JX127304-05	Lagenaria siceraria	Milojevic,K., 2013	Unpublished	820	partial
	Serbia	JX127306-07	Capsicum annuum			818	partial
	Serbia	JX127308-09	Solanum lycopersicum			687	partial
	Serbia	JX262137-40	Cucurbita pepo	Vucurovic,A., 2014	Unpublished	836	partial
	Serbia	JX280942	Citrullus lanatus	Milojevic,K., 2012	https://doi.org/10.1094/PDIS-07-12-0631-PDN	776	partial
	Serbia	KC288146-48	Capsicum annuum	Milosevic,D., 2015	https://doi.org/10.1094/PDIS-11-14-1208-PDN	721	partial
	Serbia	KC414925	Solanum lycopersicum	Milojevic,K., 2013		771	partial
	Serbia	KC414926	Capsicum annuum			764	partial
	Serbia	KC505441	Peperomia tuisana	Milojevic,K., 2013	https://doi.org/10.1094/PDIS-01-13-0089-PDN	800	partial
	Serbia	KC832498	Cucurbita pepo	Milojevic,K., 2015	Unpublished	782	partial
	Serbia	KC847069	Nicotiana tabacum			701	partial
	Serbia	KC847070	Cucurbita pepo			825	partial
	Serbia	KC847071	Solanum lycopersicum			835	partial
	Serbia	KC847072	Cucurbita pepo			819	partial
	Serbia	KC847073-75	Capsicum annuum			795	partial
	Serbia	KC847076-77	Solanum lycopersicum			819	partial
	Serbia	KC878465	Citrullus lanatus	Milojevic,K., 2014	https://izbis.bg.ac.rs/cir/media/casopis/2013/Zastita-bilja-vol.%2064-2013.pdf#page=27	800	partial
	Serbia	KF147806	Solanum lycopersicum	Nikolic,D., 2014	https://link.springer.com/content/pdf/10.1007/s10658-018-1467-y.pdf	817	partial
	Serbia	KJ854451	Tulipa hybrid cultivar	Milojevic,K., 2014	https://doi.org/10.1094/PDIS-05-14-0527-PDN	819	partial
	Serbia	KP034963	Calendula officinalis	Milosevic,D., 2015	https://typeset.io/pdf/the-presence-of-cucumber-mosaic-virus-in-pot-marigold-2sp4142da0.pdf	839	partial
	Serbia	KP765696	Calendula officinalis	Milosevic,D. 2015	Unpublished	558	partial
	Serbia	KT270487	Peperomia tuisana	Milojevic,K., 2017	Unpublished	805	partial
	Serbia	KT270488	Erigeron annuus			690	partial
	Serbia	KT270489	Tulipa			756	partial
	Serbia	KT270490	Solanum lycopersicum			821	partial
	Serbia	KT270491-92	Cucurbita pepo			802	partial
	Serbia	KT270493	Phaseolus vulgaris			752	partial
	Serbia	KT270494	Cucurbita pepo			809	partial
	Serbia	KT270495	Cucumis melo			803	partial
	Serbia	KT270496	Cucurbita pepo			800	partial
	Serbia	KT270497	Citrullus lanatus			810	partial
	Serbia	KT270498	Cucurbita pepo			692	partial
	Serbia	KT270499	Wisteria sinensis			709	partial
	Serbia	KT270500	Cucumis sativus			811	partial
	Serbia	KT270501	Capsicum annuum			692	partial
	Serbia	KT270502	Nicotiana tabacum			811	partial
	Serbia	KT270503	Solanum lycopersicum			832	partial
	Serbia	KT270504	Lagenaria siceraria			807	partial
	Serbia	KT270505	Capsicum annuum			810	partial
	Serbia	KT270506	Peperomia tuisana			616	partial
	Serbia	KT270507	Erigeron annuus			610	partial
	Serbia	KT270508	Tulipa			549	partial
	Serbia	KT270509	Solanum lycopersicum			602	partial
	Serbia	KT270510-11	Cucurbita pepo			608	partial
	Serbia	KT270512	Phaseolus vulgaris			626	partial
	Serbia	KT270513	Cucurbita pepo			601	partial
	Serbia	KT270514	Cucumis melo			595	partial
	Serbia	KT270515	Cucurbita pepo			614	partial
	Serbia	KT270516	Citrullus lanatus			604	partial
	Serbia	KT270517	Cucurbita pepo			555	partial
	Serbia	KT270518	Wisteria sinensis			599	partial
	Serbia	KT270519	Cucumis sativus			605	partial
	Serbia	KT270520	Capsicum annuum			608	partial
	Serbia	KT270521	Nicotiana tabacum			602	partial
	Serbia	KT270522	Solanum lycopersicum			600	partial
	Serbia	KT270523	Lagenaria siceraria			605	partial
	Serbia	KT270524	Capsicum annuum			613	partial
	Serbia	KT270525	Peperomia tuisana			741	partial
	Serbia	KT270526	Erigeron annuus			727	partial
	Serbia	KT270527	Tulipa hybrid cultivar			735	partial
	Serbia	KT270528	Solanum lycopersicum			754	partial
	Serbia	KT270529-30	Cucurbita pepo			763	partial
	Serbia	KT270531	Phaseolus vulgaris			758	partial
	Serbia	KT270532	Cucurbita pepo			777	partial
	Serbia	KT270533	Cucumis melo			759	partial
	Serbia	KT270534	Cucurbita pepo			763	partial
	Serbia	KT270535	Citrullus lanatus			703	partial
	Serbia	KT270536	Cucurbita pepo			556	partial
	Serbia	KT270537	Wisteria sinensis			771	partial
	Serbia	KT270538	Cucumis sativus			758	partial
	Serbia	KT270539	Capsicum annuum			743	partial
	Serbia	KT270540	Nicotiana tabacum			775	partial
	Serbia	KT270541	Solanum lycopersicum			756	partial
	Serbia	KT270542	Lagenaria siceraria			746	partial
	Serbia	KT270543	Capsicum annuum			764	partial
	Serbia	KT270544	Peperomia tuisana			1072	partial
	Serbia	KT270545	Erigeron annuus			989	partial
	Serbia	KT270546	Solanum lycopersicum			1081	partial
	Serbia	KT270547	Phaseolus vulgaris			1087	partial
	Serbia	KT270548	Cucumis melo			1073	partial
	Serbia	KT270549	Citrullus lanatus			1057	partial
	Serbia	KT270550	Wisteria sinensis			816	partial
	Serbia	KT270551	Cucumis sativus			1097	partial
	Serbia	KT270552	Capsicum annuum			1081	partial
	Serbia	KT270553	Nicotiana tabacum			1046	partial
	Serbia	KT270554	Lagenaria siceraria			1081	partial
	Serbia	KT270555	Capsicum annuum			1079	partial
	Serbia	KT270556	Tulipa			1379	partial
	Serbia	KT270557	Cucurbita pepo			1056	partial
	Serbia	KT270558	Solanum lycopersicum			1072	partial
	Serbia	KT270559	Peperomia tuisana			784	partial
	Serbia	KT270560	Erigeron annuus			674	partial
	Serbia	KT270561	Cucurbita pepo			468	partial
	Serbia	KT270562	Cucurbita maxima			650	partial
	Serbia	KT270563	Phaseolus vulgaris			807	partial
	Serbia	KT270564	Lagenaria siceraria			838	partial
	Serbia	KT270565	Cucumis sativus			855	partial
	Serbia	KT270566	Cucumis melo			839	partial
	Serbia	KT270567	Cucumis sativus			795	partial
	Serbia	KT270568	Wisteria sinensis			654	partial
	Serbia	KT270569	Cucumis sativus			754	partial
	Serbia	KT270570	Capsicum annuum			822	partial
	Serbia	KT270571	Cucumis melo			698	partial
	Serbia	KT270572	Solanum lycopersicum			779	partial
	Serbia	MH032569-77	Solanum lycopersicum	Nikolic,D., 2020	https://link.springer.com/article/10.1007/s10658-018-1467-y	828	partial
	Serbia	MH577791-92	Carthamus tinctorius	Milosevic,D., 2018	http://dx.doi.org/10.5937/ratpov57-25745	841	partial
	Serbia	MN656189	Solanum lycopersicum	Stankovic et al 2021	https://link.springer.com/content/pdf/10.1007/s10658-021-02241-8.pdf	704	partial
	Serbia	OR257419-22	Solanum lycopersicum	Zecevic et al 2023	https://doiserbia.nb.rs/ft.aspx?id=0354-46642300035Z	1337	partial
	Serbia	PP818664	Paeonia officinalis	Kovacevic et al 2024	https://doi.org/10.32779/gf.7.4.1	801	partial
	Serbia	HM065509-10	Cucurbita pepo	Vucurovic,A., 2012	https://link.springer.com/article/10.1007/s10658-012-9964-x	812	partial
	Slovenia	OL472030-56	Solanum lycopersicum	Rivarez et al 2023	https://link.springer.com/article/10.1186/s40168-023-01500-6	3341	complete
BBWV2	Kosovo	PV020942-48	Capsicum annuum	this work	…	1104	partial
PVY	Bosnia and Herzegovina	KX710200	Capsicum annuum	Trkulja,V. 2018	Unpublished	889	partial
	Croatia	JF927749	Nicotiana tabacum	Przybys,M. 2012	Unpublished	9701	complete
	Croatia	ON505007-08	Solanum lycopersicum	Grbin,D. 2022	Direct Submission	9698	complete
	Croatia	ON706999	Fragaria x ananassa			460	partial
	Croatia	ON707000-04	Solanum lycopersicum			445	partial
	Croatia	ON734067-68	Solanum lycopersicum	Grbin,D. 2023	Direct Submission	455	partial
	Croatia	OQ534352	Solanum lycopersicum	Skoric,D. 2023	Direct Submission	9698	complete
	Croatia	OQ534353	Solanum tuberosum			9698	complete
	Croatia	OQ534354	Amaranthus blitum			9698	complete
	Croatia	OQ534355	Cucumis sativus			9698	complete
	Croatia	OQ534356-59	Solanum lycopersicum			9698	complete
	Croatia	OQ729738	Solanum lycopersicum	Grbin,D. 2023	Direct Submission	9698	complete
	Croatia: Domasinec	OR257457	Solanum tuberosum	Jagunic,M. 2023	Direct Submission	471	partial
	Croatia: Domasinec	OR257459-62	Solanum lycopersicum			471	partial
	Croatia: Domasinec	OR257463	Capsicum annuum			471	partial
	Croatia: Sedlarica	OR257458	Cucumis sativus			471	partial
	Kosovo	PV020949-50	Capsicum annuum	this work	…	343	partial
	Macedonia	MF000699-01	Capsicum annuum	Bandjo Oreshkovikj,K., 2018	Unpublished	664	partial
	Montenegro	JF710646-47	Nicotiana tabacum	Zindovic,J., 2016	Unpublished	740	partial
	Serbia	GQ290475-76	Nicotiana tabacum	Stankovic,I., 2011	https://doi.org/10.4149/av_2011_04_337	874	partial
	Serbia	KC288142-45	Capsicum annuum	Milosevic,D., 2013	https://aspace.agrif.bg.ac.rs/handle/123456789/4880	895	partial
	Serbia	KF184653	Solanum lycopersicum	Nikolic,D., 2014	Unpublished	975	partial
	Serbia	KJ946936	Solanum tuberosum	Ristic,D., 2015	https://www.cabidigitallibrary.org/doi/pdf/10.5555/20163245557	9645	complete
	Serbia	KT718004	Solanum tuberosum	Ristic,D., 2016	Unpublished	875	partial
	Serbia	MG922827-34	Solanum lycopersicum	Nikolic,D., 2020	Unpublished	848	partial
	Slovenia	AF321554	Solanum tuberosum	Stanic Racman,D., 2016	https://doi.org/10.1111/j.1744-7348.2001.tb00403.x	799	partial
	Slovenia	AF372645	Solanum tuberosum	Moravec,T., 2016	Unpublished	364	partial
	Slovenia	AF401602-04	Solanum tuberosum	Nie,X., 2016	https://doi.org/10.1016/s0166-0934(02)00023-x	1056	partial
	Slovenia	AJ390293	Solanum tuberosum	Boonham,N., 2016	Unpublished	1203	partial
	Slovenia	AJ585342	Solanum tuberosum	Barker,H., 2004	https://link.springer.com/article/10.1007/s12230-009-9076-0	9647	partial
	Slovenia	JQ954376-77	Solanum tuberosum	Cuevas,J., 2012	https://doi.org/10.1099/vir.0.044347-0	801	partial
	Slovenia	KM396648	Solanum tuberosum	Kutnjak,D., 2015	https://doi.org/10.1128/jvi.03685-14	9698	complete
	Slovenia	KX856986	Solanum tuberosum	Kutnjak,D., 2017	https://doi.org/10.1128/jvi.00690-17	9698	complete
	Slovenia	OL472145-65	Solanum lycopersicum	Rivarez,M.P.S., 2022	http://dx.doi.org/10.1101/2022.06.30.498278	9709	complete
PCV2	Kosovo	PV020951-52	Capsicum annuum	this work	…	538	partial
	Slovenia	no sequence	Capsicum annuum	Rivarez et al, 2022	http://dx.doi.org/10.1101/2022.06.30.498278	.
BPEV	Kosovo	PV020953-54	Capsicum annuum	this work	…	1050	partial
	Slovenia	no sequence	Capsicum annuum	Rivarez et al, 2022	http://dx.doi.org/10.1101/2022.06.30.498278	.
RWMV	Kosovo	PV020954	Capsicum annuum	this work		328	partial
	Slovenia	OL472195-02	Solanum lycopersicum	Rivarez,M.P.S., 2022	http://dx.doi.org/10.1101/2022.06.30.498278	7585	complete
	Slovenia	OL472203-06	Solanum nigrum			7523	complete
	Slovenia	OL472207-14	Solanum lycopersicum			7611	complete
	Slovenia	MZ507604-07	Solanum lycopersicum	Rivarez,M.P.S., 2021	https://www.researchgate.net/publication/356740212_First_Report_of_Ranunculus_White_Mottle_Ophiovirus_in_Slovenia_in_Pepper_with_Yellow_Leaf_Curling_Symptom_and_in_Tomato	395	partial
	Slovenia	MZ507608-09	Capsicum annuum			374	partial

## Sheet: Table S2
Table S2
Basic information of the sampled plant species and individuals
Tested	Sampled plant species	Cultivar	Place of sampling	Coordinates	Date of sample collection	Symptoms	Seed used for germination	Crop planted in the previous year	Weed coverage of the field (%)	Pesticide treatments
Po1	Solanum tuberosum Potato	Agria	Pestove, Kosovo	X- 42.772053 Y- 21.004850 Z- 516m	15.08.2023	Virus-like symptoms	Buyed tubers	Potato	0.05	Herbicides
Po2				X - 42.778284, Y - 20.998458 Z - 518m
Po3		Agria	Barileve, Kosovo	X- 42.746512, Y- 21.111725, Z- 540m	18.08.2023	Intervenial chlorosis		Wasteland, Uncultivated	0.15	Herbicides
Po4				X - 42.753529, Y - 21.120278, Z - 537
T1	Solanum lycopersicum Tomato	"Shijaka" traditional	Bradash, Kosovo	X - 42.9420838, Y - 21.1687523, Z - 617m	23.08.2023	Virus-like symptoms	Saved seeds	Bean	0.3	Mechanical removal of the weeds
T2		Belle	Barileve, Kosovo	X- 42.753355, Y- 21.111250, Z- 545m	18.08.2023		Buyed seeds	Pepper	0.02	Herbicides
T3				X - 42.753780, Y - 21.111516, Z - 546m
T4		"Shijaka" traditional	Gjurakoc, Kosovo	X - 42.730971, Y - 20.495907, Z - 444m	25.08.2023		Buyed seeds	Pepper	0.03	Herbicides
Pe1	Capsicum annuum Pepper	Somborka pepper	Barileve, Kosovo	X - 42.753355, y - 21.111250, z - 545m	18.08.2023	Virus-like symptoms	Buyed seeds	Tomato	0.03	Herbicides
Pe2		Shorok Shari pepper "Babure"	Bradash, Kosovo	X - 42.9420838, Y - 21.1687523, Z - 617m	23.08.2023	Mosaic; mottling patterns, Leaf deformation, Chlorosis, Stunted growth	Buyed seeds	Tomato	0.05	Herbicides
Pe3				X - 42.941473,Y - 21.168962, Z - 635m
Pe4				X - 42.941853, Y - 21.169208, Z - 634m

## Sheet: Table S3
Table S3
Initial statistics of the RNAseq
The raw fastq files can be accessed at SRA:PRJNA1215027
Library code	Sequenced reads	Trimmed reads all (containing redundants)	Number of contigs
SOL_KOS_18_KOSOVA_2023	21 558 420	21 442 968	40 362

## Sheet: Table S4
Table S4
Summary of the bioinformatics analysis
Virus			GenBank ID of the reference	Virus hit
				number of contigs	number of mapped reads	coverage of the viral genome (%)
CMV	CMV RNA 1		NC_002034	2	387085	1
	CMV RNA 2		NC_002035	4	319933	1
	CMV RNA 3		NC_001440	9	1248670	1
BBWV2	BBWV2 RNA 1		NC_003003	7	124493	0.96
	BBWV2 RNA2		NC_003004	5	211548	0.99
PVY	PVY		NC_001616	6	610666	0.99
PCV2	PCV2 RNA1		NC_034159	2	27242	0.99
	PCV2 RNA2		NC_034167	1	6786	0.99
BPEV	BPEV		NC_039216	1	54178	0.98
RWMV	RWMV RNA 1		NC_043389	2	227	0.99
	RWMV RNA 1		OR879093	3	494	0.98
	RWMV RNA 2		OR879094	1	1037	0.98
	RWMV RNA 3		OR879095	1	2460	0.97
	RWMV RNA 4		OR879096	1	800	0.97
TVCV	TVCV		NC_003378	35	877	0.85
TAV	TAV		NC_003837	1	299906	0.65
CMVs	CMVs		NC_002602	2	165732	0.99

## Sheet: Table S5
Table S5
Sequences of the PCR primers used for virus detection
Virus		Primer Name	Primer Sequence (5'-3')	Position on the reference genome	Funcion of the amplified region	Genome used as a reference	Annealing temperature (°C)	Reference*
CMV	CMV RNA1	CMV RNA1_429F	TCGGAGGAAGTTGGGTCACAC	429-449	Replicase	NC_002034	60.5	this work
		CMV RNA1_1623R	GATGATATCACGTCCCAYTC	1623-1604
	CMV RNA2	CMV RNA2_1116F	GGTCACAAGAGAGTAGGTAC	1116-1135	replicase and 2b	NC_002035	60.5	this work
		CMV RNA2_2875R	GCCGTWAGCTGGATGGACAAC	2875-2855
	CMV RNA3	CMV RNA3_224F	GGCTRCTGAGTGTGACCTAGG	224-244	MP and CP	NC_001440	60.5	this work
		CMV RNA3_1575R	TGCGCGAAACAAGYTTCTTATC	1575-1554
BBWV2	BBWV2 RNA1	BBWV2 RNA1_434F	CCATTTCAGCCGCGTATGTG	434-453	Polyprotein	contig 46	62.5	this work
		BBWV2 RNA1_1410R	CGCACGGATCTTCTGCATTG	1410-1391
	BBWV2 RNA2	BBWV2 RNA 2_921F	TTGGGACGCTTATTGGGCAT	921-940	Polyprotein	contig 27	62.3	this work
		BBWV2 RNA 2_2023R	CCTCTCATCCACGCACAGTT	2023-2004
PVY	PVY	PVY_127F	GGAAACCATTTCAACTCAAC	127-146	P1 protein	NC_001616	58	Glasa et al, 2021 *
		PVY_469R	CTGGAAGTGATATTCTTCCC	469-450
PCV2	PCV2 RNA1	PVC2 RNA1_639F	ACACCCGCACACAATTAACG	639-658	RNA dependent RNA polymerase	NC_034159	60.5	Tomašechová et al, 2020 **
		PVC2 RNA1_1176R	CCGATTAGTGAATCATCTCC	1176-1157
	PCV2 RNA2	PVC2 RNA2_858F	AGGCAACTACTCTATGGAGG	858-877	Putative CP	NC_034167	60.5
		PVC2 RNA2_1272R	CCTATCTGCTTCTCCTGTAG	1272-1253
BPEV	BPEV	BPEV_1380F	TGTGGACGCAATGTACGACA	1380-1399	Polyprotein	contig 136	60.5	this work
		BPEV_2429R	ACCAACCTGCAACACTCACA	2429-2410
RWMV	RWMV	RWMV_1085F	CCTCTCATTTCGTCCAGCACT	1085-1105	RdRp	contig 1885	60.5	this work
		RWMV_1413R	CTTTGCGGTGGAAGAGGTGA	1413-1394
* Tomašechová, J., Predajňa, L., Sihelská, N., Kraic, J., Mihálik, D., Šoltys, K., & Glasa, M. (2020). First Report of Pepper Cryptic Virus 2 Infecting Pepper (Capsicum annum) in Slovakia. Plant Disease, 104(5), 1565. doi:10.1094/pdis-12-19-2577-pdn
** Glasa, M., Hančinský, R., Šoltys, K., Predajňa, L., Tomašechová, J., Hauptvogel, P., . . . Candresse, T. (2021). Molecular characterization of Potato Virus Y (PVY) using high-throughput sequencing: Constraints on full genome reconstructions imposed by mixed infection involving recombinant PVY strains. Plants, 10(4), 753.

## Sheet: Table S6
Table S6
Summary of the viral sequences deposited into the NCBI GenBank
Acronym	Virus	Origin of the sequences	Virus genomic region	Variant name	GenBank	GenBank ID	Identity to the reference on nucleotide level %	GenBank ID of the isolate with highest identity	nt, identity
CMV	CMV RNA 1	Pepper pool	Replicase	KOSPep	Seq1	PV020939	1106/1195(93%)	HE962478	1108/1195(93%)
	CMV RNA 2	Pepper pool	Replicase and 2b	KOSPep	Seq2	PV020940	1627/1650(99%)	AM183118	1627/1650(99%)
	CMV RNA 3	To4	MP and CP	KOSTo	Seq17	PV102684	1033/1375(75%)	PQ462340	1326/1347(98%)
		Pepper pool		KOSPep	Seq3	PV020941	1483/1622(91%)	Y16926	1498/1622(92%)
BBWV2	BBWV2 RNA1	Pe1	Polyprotein	KOSPep	Seq4	PV020942	866/1102(79%)	FN985164	1017/1102(92%)
		Pe2		KOSPep2	Seq5	PV020943	868/1102(79%)		1019/1102(92%)
		Pe3, Pe4		KOSPep3	Seq6	PV020944	865/1102(78%)		1017/1102(92%)
	BBWV2 RNA2	Pe1	Polyprotein	KOSPep	Seq7	PV020945	896/1103(81%)	AB013616	959/1103(87%)
		Pe2		KOSPep2	Seq8	PV020946	894/1103(81%)		959/1103(87%)
		Pe3		KOSPep3	Seq9	PV020947	895/1103(81%)		960/1103(87%)
		Pe4		KOSPep4	Seq10	PV020948	894/1103(81%)		959/1103(87%)
PVY	PVY	Pe1, Pe2, Pe4	P1 Protein	KOSPep	Seq11	PV020949	330/342(96%)	KX650858	343/343(100%)
		Pe3		KOSPep2	Seq12	PV020950	329/342(96%)		342/343(99%)
PVC2	PCV2 RNA1	Pe2, Pe3, Pe4	RNA dependent RNA polymerase	KOSPep	Seq13	PV020951	533/538(99%)	OR589769, OR044905, MN792903, MN723540, LC325817	538/538(100%)
	PCV2 RNA2	Pe2, Pe4	Putative CP	KOSPep	Seq14	PV020952	415/415(100%)	JN117279, LC325818, MN792889, NC_034167, ON759521, OR044906, OR589770	415/415(100%)
BPEV	BPEV	Pe1, Pe2, Pe3, Pe4	Polyprotein	KOSPep	Seq15	PV020953	935/1050(89%)	LC781538	1044/1050(99%)
RWMV	RWMV RNA1	Pe1, Pe2, Pe3, Pe4	RdRp	KOSPep	Seq16	PV020954	316/328(96%)	OL472199	316/328(96%)

## Sheet: Table S7
Table S7
Virus sequences used for phylogenetic analysis
Virus (abbreviation)	Segment	GB Accession number	Host	Geographical origin	Detection method	Lenght	complete or lenght	Reference
CMV	RNA1	AJ304393.1	Alstroemeria	Netherlands	HTS	3442	partial	https://doi.org/10.1128/jvi.76.8.4119-4124.2002
		PQ462338.1	Trifolium repens	Hungary	HTS	3391	complete	GenBank record only
		AF416899.1	Lactuca saligna	USA	HTS	3390	partial	https://doi.org/10.1128/jvi.76.7.3382-3387.2002
		HG917909.1	Nicotiana glutinosa	India	HTS	3389	complete	GenBank record only
		EF202595.1	Solanum lycopersicum	China	HTS	3394	partial	https://doi.org/10.1007/s11262-007-0094-z
		NC_002034.1	….	USA	HTS	3357	complete	https://doi.org/10.1099/0022-1317-70-1-1
		JN180309.1	Zea mays	South Korea	HTS	3368	partial	https://doi.org/10.5423/PPJ.2011.27.4.372
		AJ511988.1	Raphanus sativus	Hungary	HTS	3359	partial	https://doi.org/10.1094/mpmi.2004.17.8.837
		AM183117.1	Solanum lycopersicum	Spain:Barcelona	HTS	3360	partial	GenBank record only
		D16403.1	Vigna unguiculata	Japan	HTS	3359	partial	https://www.jstage.jst.go.jp/article/jjphytopath1918/63/4/63_4_289/_pdf
		KT921314.1	Solanum lycopersicum	Egypt	HTS	3348	complete	GenBank record only
		JN054636	Cucumis sativus	Malaysia	HTS	3349	complete	GenBank record only
		MG021460.1	Xanthosoma	Australia	HTS	3349	partial	http://dx.doi.org/10.1007/s13313-019-00645-z
		HE962478.1	Capsicum sp.	Italy:North Italy	HTS	3358	partial	GenBank record only
		KU947029.1	Piper nigrum	India	HTS	3349	complete	https://link.springer.com/article/10.1007/s13337-017-0386-4
	RNA2	AF198102.1	Lupinus angustifolius	Australia	HTS	3038	complete	GenBank record only
		AJ304394.1	Alstroemeria	Netherlands	HTS	3334	partial	https://doi.org/10.1128/jvi.76.8.4119-4124.2002
		HG917911.1	Nicotiana glutinosa	India	HTS	3038	complete	GenBank record only
		AJ007934.1	Trifolium repens	Hungary	HTS	3039	partial	https://doi.org/10.1023/a:1008016202128
		AF416900.1	Lactuca saligna	USA: New York	HTS	3038	partial	https://doi.org/10.1128/jvi.76.7.3382-3387.2002
		D00355.1 (NC_002035)	…	USA	HTS	3050	partial	https://doi.org/10.1099/0022-1317-69-8-1777
		AJ511989.1	Nicotiana glutinosa	Hungary	HTS	3052	partial	https://doi.org/10.1094/mpmi.2004.17.8.837
		AM183118.1	Solanum lycopersicum	Spain:Barcelona	HTS	3049	partial	GenBank record only
		D16406.1	Vigna unguiculata	Japan	HTS	3047	partial	https://www.jstage.jst.go.jp/article/jjphytopath1918/63/4/63_4_289/_pdf
		JN180310.1	Zea mays	South Korea	HTS	3041	partial	https://www.ppjonline.org/upload/pdf/PPJ027-04-11.pdf
		AY429436.1	Arachis hypogaea	China	HTS	3045	complete	GenBank record only
		Y16925.1	Solanum lycopersicum	Italy	HTS	3042	partial	GenBank record only
		MG021461.1	Xanthosoma	Australia	HTS	3050	partial	http://dx.doi.org/10.1007/s13313-019-00645-z
		HE962479.1	Capsicum	Italy:North Italy	HTS	3054	partial	GenBank record only
		KU947030.1	Piper nigrum	India	HTS	3049	complete	https://link.springer.com/content/pdf/10.1007/s13337-017-0386-4.pdf
	RNA3	PQ462340.1	Trifolium repens	Hungary: Kecskemet	HTS	2206	complete	GenBank record only
		AJ304397.1	Alstroemeria	Netherlands	HTS	2419	partial	https://doi.org/10.1128/jvi.76.8.4119-4124.2002
		AF127976.1	Lactuca saligna	USA	HTS	2198	partial	https://doi.org/10.1128/jvi.73.8.6752-6758.1999
		HG917910.1	Nicotiana glutinosa	India:Himachal Pradesh, Palampur	HTS	2204	complete	GenBank record only
		DQ249298.1	Solanum lycopersicum	China	HTS	2163	partial	GenBank record only
		D16405.1	Vigna unguiculata	Japan	HTS	2213	complete	https://www.jstage.jst.go.jp/article/jjphytopath1918/63/4/63_4_289/_pdf
		NC001440	…	USA	HTS	2216	complete	https://doi.org/10.1099/0022-1317-71-10-2243
		AJ511990.1	Nicotiana glutinosa	Hungary	HTS	2216	partial	https://doi.org/10.1094/mpmi.2004.17.8.837
		JN180311.1	Zea mays	South Korea	HTS	2213	partial	https://www.ppjonline.org/upload/pdf/PPJ027-04-11.pdf
		AM183119.1	Solanum lycopersicum	Spain:Barcelona	HTS	2192	partial	GenBank record only
		Y16926.1	Solanum lycopersicum	Italy	HTS	2220	partial	GenBank record only
		MG021462.2	Xanthosoma	Australia	HTS	2212	partial	http://dx.doi.org/10.1007/s13313-019-00645-z
		AY429437.1	Arachis hypogaea L.	China	HTS	2212	complete	GenBank record only
		HE962480.1	Capsicum	France	HTS	2218	partial	GenBank record only
		KU947031.1	Piper nigrum	India	HTS	2217	complete	https://link.springer.com/content/pdf/10.1007/s13337-017-0386-4.pdf
BBWV2	RNA1	AB013615	Vicia faba	Japan	HTS	5957	complete	https://www.jstage.jst.go.jp/article/jjphytopath1918/64/6/64_6_565/_pdf
	RNA1	AF144234	Gentiana spp.	South Korea	HTS	5989	complete	GenBank record only
	RNA1	OP722591	Verbena	Netherlands	HTS	5955	complete	GenBank record only
	RNA1	AB050782	Pogostemon cablin	Philippines	HTS	5956	complete	GenBank record only
	RNA1	OP722588	Lactuca	USA	HTS	5935	complete	GenBank record only
	RNA1	LC772905	Vicia faba	Australia	HTS	5924	complete	GenBank record only
	RNA1	AB051386	Chenopodium quinoa	Japan	HTS	5957	partial	https://link.springer.com/content/pdf/10.1007/s007050050671.pdf
	RNA1	FN985164	Lycopersicon esculentum	China	HTS	5955	partial	http://dx.doi.org/10.5423/PPJ.OA.03.2013.0036
	RNA1	AF149425	Vicia faba	China	HTS	5956	partial
	RNA1	AB023484	Caspsicum annuum	Japan	HTS	5953	partial
	RNA1	JX183221	Capsicum annuum	South Korea	HTS	5952	complete
	RNA1	JX183223	Capsicum annuum	South Korea	HTS	5950	complete
	RNA1	NC_003003	Megaskepasma erythrochlamys	Singapore	HTS	5951	complete	https://www.ncbi.nlm.nih.gov/pubmed/11266207
	RNA1	OP722590	Gentiana spp.	Germany	HTS	5950	complete	GenBank record only
	RNA2	AB018698	Capsicum annuum	Japan	HTS	3569	partial	https://www.ncbi.nlm.nih.gov/pubmed/10481749
	RNA2	JX183234	Capsicum annuum	South Korea	HTS	3571	complete	GenBank record only
	RNA2	NC_003004	Megaskepasma erythrochlamys	Singapore	HTS	3607	complete	GenBank record only
	RNA2	JX183222	Caspsicum annuum	South Korea	HTS	3595	complete	GenBank record only
	RNA2	JX183232	Capsicum annuum	South Korea	HTS	3595	complete
	RNA2	AJ132844	Vicia faba	China	HTS	3601	partial	https://www.researchwithrutgers.com/en/publications/nucleotide-sequence-of-rna2-and-polyprotein-processing-sites-of-a
	RNA2	AF104335	Capsicum annuum	South Korea	HTS	3588	partial	GenBank record only
	RNA2	HQ283389	Solanum lycopersicum	China	HTS	3635	partial	GenBank record only
	RNA2	AB013616	Vicia faba	Japan	HTS	3589	partial	https://www.jstage.jst.go.jp/article/jjphytopath1918/64/6/64_6_565/_pdf
	RNA2	AB032403	Gentiana spp.	South Korea	HTS	3593	partial	https://doi.org/10.1007/s007050050671
	RNA2	NC_003974	Pogostemon patchouli	USA	HTS	3591	complete	GenBank record only
PVY	…	AJ585195	Solanum tuberosum	UK	HTS	9651	partial	10.1007/s12230-009-9076-0
	…	AJ585196	Solanum tuberosum	UK	HTS	9698	partial
	…	EF026074	Solanum tuberosum	USA	HTS	9666	complete	DOI: 10.1094/PD-90-0559
	…	PVU09509	Solanum tuberosum	Russia	HTS	9698	complete	https://doi.org/10.3389/fmicb.2018.01106
	…	AJ439544	Solanum nigrum	France	HTS	9700	partial	https://doi.org/10.1099/0022-1317-83-10-2563
	…	AJ439545	Solanum lycopersicum	Spain	HTS	9700	partial	https://doi.org/10.1099/0022-1317-83-10-2563
	…	AF463399	Nicotiana tabacum	USA	HTS	9538	partial	https://doi.org/10.1046/j.1364-3703.2002.00106.x
	…	AJ890348	Solanum tuberosum	France	HTS	9703	partial	https://doi.org/10.1016/j.jviromet.2006.10.017
	…	FJ214726	Capsicum baccatum	Chile	HTS	9773	complete	https://doi.org/10.1111/j.1364-3703.2009.00573.x
	…	AJ585198	Solanum tuberosum	UK	HTS	9653	partial	10.1007/s12230-009-9076-0
	…	AY166866	Solanum tuberosum	Canada	HTS	9700	complete	https://doi.org/10.1023/a:1022326021195
	…	AY884984	Solanum tuberosum	USA	HTS	9700	complete	https://doi.org/10.1007/s00705-005-0707-6
	…	AY166867	Solanum tuberosum	Canada	HTS	9700	complete	https://doi.org/10.1023/a:1022326021195
	…	X97895	Nicotiana species and on Solanum tuberosum	Switzerland	HTS	9701	partial	https://doi.org/10.1099/0022-1317-78-12-3141
	…	AY884983	Solanum tuberosum	USA	HTS	9700	complete	https://doi.org/10.1007/s00705-005-0707-6
	…	AM268435	Solanum tuberosum	New Zealand	HTS	9701	partial	https://doi.org/10.1016/j.jviromet.2006.10.017
PCV2	RNA1	MN792903	Capsicum annuum	Slovakia	HTS	498	partial	https://www.researchgate.net/profile/Miroslav-Glasa/publication/338614000_First_Report_of_Pepper_Cryptic_Virus_2_Infecting_Pepper_Capsicum_annum_in_Slovakia/links/5e21beb4299bf1e1fab9d3fa/First-Report-of-Pepper-Cryptic-Virus-2-Infecting-Pepper-Capsicum-annum-in-Slovakia.pdf
	RNA1	MN723540	Capsicum annuum	Slovakia	HTS	1574	partial
	RNA1	OR589769	Capsicum annuum	Iraq	HTS	1623	complete	GenBank record only
	RNA1	OR044905	Capsicum annuum	Poland	HTS	1590	partial	GenBank record only
	RNA1	LC325817	Capsicum annuum	Turkey	HTS	1609	partial	GenBank record only
	RNA1	NC_034159	Capsicum annuum	USA	HTS	1609	complete	https://doi.org/10.1007/s11262-011-0634-4
	RNA1	KY923703	Capsicum annuum	South Korea	HTS	1609	complete	GenBank record only
	RNA1	KX525268	Capsicum frutescens	Dominican Republic	HTS	1586	partial	GenBank record only
	RNA1	LC195294	Ixeridium dentatum	South Korea	HTS	1609	partial	GenBank record only
	RNA2	MN792889	Capsicum annuum	Slovakia	HTS	375	partial	https://www.researchgate.net/profile/Miroslav-Glasa/publication/338614000_First_Report_of_Pepper_Cryptic_Virus_2_Infecting_Pepper_Capsicum_annum_in_Slovakia/links/5e21beb4299bf1e1fab9d3fa/First-Report-of-Pepper-Cryptic-Virus-2-Infecting-Pepper-Capsicum-annum-in-Slovakia.pdf
	RNA2	MN723541	Capsicum annuum	Slovakia	HTS	1493	partial
	RNA2	JN117279	Capsicum annuum	USA	HTS	1525	complete	https://doi.org/10.1007/s11262-011-0634-4
	RNA2	LC325818	Capsicum annuum	Turkey	HTS	1525	partial	GenBank record only
	RNA2	NC_034167	Capsicum annuum	USA	HTS	1525	complete	https://doi.org/10.1007/s11262-011-0634-4
	RNA2	ON759521	Capsicum annuum	South Korea	HTS	1501	partial	GenBank record only
	RNA2	OR044906	Capsicum annuum	Poland	HTS	1508	partial	GenBank record only
	RNA2	OR589770	Capsicum annuum	Iraq	HTS	1513	complete	GenBank record only
	RNA2	LC195295	Ixeridium dentatum	South Korea	HTS	1525	partial	GenBank record only
	RNA2	MT328056	Capsicum annuum	China	HTS	1499	complete	GenBank record only
	RNA2	KX905078	Capsicum annuum	China	HTS	1487	partial	https://www.cabidigitallibrary.org/doi/full/10.5555/20183088571
	RNA2	KY923704	Capsicum annuum	South Korea	HTS	1525	complete	GenBank record only
	RNA2	LC789562	Capsicum annuum	South Korea	HTS	1496	partial	GenBank record only
	RNA2	MG542617	Capsicum annuum var. glabriusculum	Mexico	HTS	1166	partial	GenBank record only
	RNA2	MG542620	Capsicum annuum	Guatemala	HTS	1168	partial
	RNA2	ON645206	Capsicum annuum	India	HTS	1490	complete	https://doi.org/10.1101/2023.01.11.523546
	RNA2	OR353020	Capsicum annuum	South Korea	HTS	1551	complete	GenBank record only
	RNA2	KX525269	Capsicum frutescens	Dominican Republic	HTS	1534	partial	GenBank record only
	RNA2	OP131930	Capsicum annuum	Thailand	HTS	1500	partial	GenBank record only
	RNA2	PQ346926	Capsicum annuum	China	HTS	1293	partial	GenBank record only
BPEV	…	KP455654	Capsicum annuum	USA	HTS	14659	complete	https://doi.org/10.1016/j.gene.2015.09.051
	…	OP066717	Capsicum annuum	Greece	HTS	14700	complete	GenBank record only
	…	OQ863602	Capsicum annuum	Poland	HTS	14704	complete	https://doi.org/10.1016/j.cropro.2023.106478
	…	OQ657983	Capsicum annuum	Syria	HTS	467	partial	GenBank record only
	…	OQ657984	Capsicum annuum	Lebanon	HTS	468	partial
	…	KF709944	Capsicum annuum	China	HTS	14727	complete	GenBank record only
	…	AB597230	Capsicum annuum	Japan	HTS	14727	complete	https://doi.org/10.1099/vir.0.034686-0
	…	JQ951943	Capsicum annuum	Israel	HTS	14727	partial	https://doi.org/10.1128/jvi.00983-12
	…	NC_039216	Capsicum annuum	Columbia	HTS	14714	complete	GenBank record only
	…	KT149366	Capsicum annuum	Canada	HTS	14726	complete	https://doi.org/10.1128/genomea.00905-15
	…	KX525267	Capsicum annuum	Dominican Republic	HTS	14790	partial	https://link.springer.com/article/10.1186/s12985-018-0931-9
	…	JN019858	Capsicum annuum	USA	HTS	14728	complete	https://doi.org/10.1099/vir.0.034686-0
	…	MH182675	Capsicum annuum	China	HTS	14728	complete	GenBank record only
	…	MN580384	Capsicum annuum	Slovakia	HTS	14690	partial	https://doi.org/10.3390/plants9010041
	…	LC781538	Capsicum annuum	South Korea	HTS	14709	partial	GenBank record only
	…	KU923756	Capsicum annuum	India	HTS	14711	partial	GenBank record only
	…	MG545502	Capsicum annuum	Guatemala	HTS	1065	partial	https://doi.org/10.1094/MPMI-12-17-0312-R
RWMV	RNA 1	OR879093	Lactuca sativa	Germany	HTS	7639	complete	GenBank record only
	RNA1	OR667254	Ranunculus asiaticus	Italy	HTS	7536	partial	GenBank record only
	RNA1	OL472195	Solanum lycopersicum	Slovenia	HTS	7585	complete	https://microbiomejournal.biomedcentral.com/articles/10.1186/s40168-023-01500-6
	RNA1	OL472199	Solanum lycopersicum	Slovenia	HTS	7587	complete
	RNA1	OL472203	Solanum nigrum	Slovenia	HTS	7523	complete
	RNA1	NC_043389	Ranunculus	Italy	HTS	4018	complete	GenBank record only

## Sheet: Table S8
Table S8
Percent identity matrix of the CMV sequences which were considered in the phylogenetic analysis
The green color highlights the sequences that share the highest similarity with The KOSPep sequence among those included in the phylogenetic tree
CMV RNA1
	AF416899_LS_USA	AJ304393_A_Netherland	AJ511988_RS_Hungary	AM183117_SL_Spain	EF202595_SL_China	HE962478_C_France	HG917909_NG_India	JN054636_CS_Malaysia	JN180309_ZM	KT921314_SL_Egypt	KU947029_PN_India	D16403_C_Japan	MG021460_X_Australia	NC_002034_USA	NC_003837_TAV_OUTGROUP	PQ462338_TR_Hungary	PV020939_CA_KOSOVO_PEP1
AF416899_LS_USA		98.241	79.313	79.146	97.236	78.811	98.576	78.727	80.402	78.476	78.811	79.229	78.727	79.313	69.263	98.995	78.41
AJ304393_A_Netherland	98.241		79.062	78.894	96.65	77.973	98.492	78.141	80.235	77.722	78.308	78.811	78.476	79.062	69.263	98.744	78.159
AJ511988_RS_Hungary	79.313	79.062		99.246	79.564	90.034	79.229	89.95	92.714	90.201	88.358	95.059	89.196	99.665	71.441	79.397	92.218
AM183117_SL_Spain	79.146	78.894	99.246		79.397	90.201	79.062	90.117	92.546	90.369	88.526	94.807	89.531	99.246	71.441	79.229	92.05
EF202595_SL_China	97.236	96.65	79.564	79.397		78.978	96.985	78.894	80.486	78.308	78.727	79.564	78.811	79.732	69.765	97.236	78.577
HE962478_C_France	78.811	77.973	90.034	90.201	78.978		78.476	93.049	90.871	93.635	91.625	90.452	93.635	90.034	69.682	78.559	92.552
HG917909_NG_India	98.576	98.492	79.229	79.062	96.985	78.476		78.308	80.318	78.057	78.476	78.978	78.811	79.229	69.263	98.911	78.326
JN054636_CS_Malaysia	78.727	78.141	89.95	90.117	78.894	93.049	78.308		90.201	97.131	92.911	89.782	93.249	89.95	70.529	78.727	91.632
JN180309_ZM	80.402	80.235	92.714	92.546	80.486	90.871	80.318	90.201		90.452	90.117	92.881	90.704	92.63	71.106	80.821	91.464
KT921314_SL_Egypt	78.476	77.722	90.201	90.369	78.308	93.635	78.057	97.131	90.452		92.911	90.034	94.008	90.201	70.025	78.308	91.715
KU947029_PN_India	78.811	78.308	88.358	88.526	78.727	91.625	78.476	92.911	90.117	92.911		89.028	92.743	88.526	71.117	78.894	89.958
D16403_C_Japan	79.229	78.811	95.059	94.807	79.564	90.452	78.978	89.782	92.881	90.034	89.028		89.363	94.891	71.943	79.313	91.799
MG021460_X_Australia	78.727	78.476	89.196	89.531	78.811	93.635	78.811	93.249	90.704	94.008	92.743	89.363		89.363	71.453	78.894	91.297
NC_002034_USA	79.313	79.062	99.665	99.246	79.732	90.034	79.229	89.95	92.63	90.201	88.526	94.891	89.363		71.189	79.397	92.385
NC_003837_TAV_OUTGROUP	69.263	69.263	71.441	71.441	69.765	69.682	69.263	70.529	71.106	70.025	71.117	71.943	71.453	71.189		69.598	70.795
PQ462338_TR_Hungary	98.995	98.744	79.397	79.229	97.236	78.559	98.911	78.727	80.821	78.308	78.894	79.313	78.894	79.397	69.598		78.326
PV020939_CA_KOSOVO_PEP1	78.41	78.159	92.218	92.05	78.577	92.552	78.326	91.632	91.464	91.715	89.958	91.799	91.297	92.385	70.795	78.326
CMV RNA2
	AF198102_LA_Australia	AF416900_LS_USA	AJ007934_TR_Hungary	AJ304394_A_Netherland	AJ511989_NG_Hungary	AM183118_SL_Spain	AY429436_AH_China	HE962479_C_France	HG917911_NG_India	JN180310_ZM_South Korea	KU947030_PN_India	D16406_MCVL2_C_ Japan	MG021461_X_Australia	NC_002035_USA	NC_003838_TAV_OUTGROUP	Y16925_SL_Italy	PV020940_CA_KOSOVO_Pep1
AF198102_LA_Australia		98.676	98.577	98.479	69.549	69.713	68.805	69.549	97.919	69.594	69.031	68.969	69.352	69.746	57.598	69.487	45.086
AF416900_LS_USA	98.676		98.848	98.816	69.728	69.764	68.984	69.793	98.388	69.709	68.952	69.181	69.628	69.861	57.903	69.569	45.011
AJ007934_TR_Hungary	98.577	98.848		98.849	69.599	69.699	68.92	69.599	98.092	69.709	69.017	69.116	69.37	69.796	57.588	69.44	44.994
AJ304394_A_Netherland	98.479	98.816	98.849		69.599	69.699	69.017	69.728	97.962	69.644	69.146	69.116	69.564	69.731	57.525	69.667	44.92
AJ511989_NG_Hungary	69.549	69.728	69.599	69.599		97.674	89.089	90.127	69.285	95.124	89.487	95.35	89.487	97.805	57.449	90.713	59.57
AM183118_SL_Spain	69.713	69.764	69.699	69.699	97.674		89.369	90.347	69.417	95.513	89.739	95.772	89.771	99.082	57.536	91.099	60.356
AY429436_AH_China	68.805	68.984	68.92	69.017	89.089	89.369		90.939	68.607	90.033	91.121	88.711	90.695	89.176	57.802	91.535	55.56
HE962479_C_France	69.549	69.793	69.599	69.728	90.127	90.347	90.939		69.221	90.419	92.677	89.365	92.642	90.314	57.521	91.326	56.222
HG917911_NG_India	97.919	98.388	98.092	97.962	69.285	69.417	68.607	69.221		69.201	68.865	68.706	69.186	69.482	57.255	69.159	44.804
JN180310_ZM_South Korea	69.594	69.709	69.709	69.644	95.124	95.513	90.033	90.419	69.201		90.272	94.461	89.879	95.513	57.861	91.604	59.206
KU947030_PN_India	69.031	68.952	69.017	69.146	89.487	89.739	91.121	92.677	68.865	90.272		88.983	92.7	89.51	57.662	91.088	55.954
D16406_MCVL2_C_ Japan	68.969	69.181	69.116	69.116	95.35	95.772	88.711	89.365	68.706	94.461	88.983		88.685	95.837	56.904	90.115	58.931
MG021461_X_Australia	69.352	69.628	69.37	69.564	89.487	89.771	90.695	92.642	69.186	89.879	92.7	88.685		89.641	57.558	90.855	55.658
NC_002035_USA	69.746	69.861	69.796	69.731	97.805	99.082	89.176	90.314	69.482	95.513	89.51	95.837	89.641		57.314	91.067	60.334
NC_003838_TAV_OUTGROUP	57.598	57.903	57.588	57.525	57.449	57.536	57.802	57.521	57.255	57.861	57.662	56.904	57.558	57.314		57.265	37.56
Y16925_SL_Italy	69.487	69.569	69.44	69.667	90.713	91.099	91.535	91.326	69.159	91.604	91.088	90.115	90.855	91.067	57.265		56.549
PV020940_CA_KOSOVO_Pep1	45.086	45.011	44.994	44.92	59.57	60.356	55.56	56.222	44.804	59.206	55.954	58.931	55.658	60.334	37.56	56.549
CMV RNA3
	AF127976_USA	AJ304397_A_Netherland	AJ511990_NG_Hungary	AM183119_SL_Spain	AY429437_AH_China	DQ249298_SL_China	HE962480_C_France	HG917910_NG_India	JN180311_ZM_South Korea	KU947031_PN_India	D16405_C_Japan	MG021462_X_Australia	NC_001440, USA	NC_003836_TAV_OUTGROUP	PQ462340_TR_Hungary	Y16926_SL_Italy	PV020941_CA_Kosovo_Pep1	PV102684_SL_Kosovo_Tom1
AF127976_USA		97.903	73.063	73.471	72.529	97.841	71.584	96.503	73.047	71.688	73.349	71.964	73.289	55.808	97.97	73.2	72.771	96.805
AJ304397_A_Netherland	97.903		72.595	73.123	72.364	97.597	71.178	96.505	72.458	71.403	73.002	71.498	72.821	55.595	97.543	72.793	72.424	96.552
AJ511990_NG_Hungary	73.063	72.595		98.701	90.937	73.168	90.646	72.986	97.772	89.655	97.649	89.791	98.888	56.962	73.321	91.58	90.993	72.458
AM183119_SL_Spain	73.471	73.123	98.701		90.691	73.576	90.338	73.455	98.02	89.347	97.958	89.791	99.134	56.574	73.789	91.58	90.746	73.028
AY429437_AH_China	72.529	72.364	90.937	90.691		72.816	90.45	72.816	90.438	89.63	90.808	89.402	90.758	56.85	73.03	91.564	91.651	71.623
DQ249298_SL_China	97.841	97.597	73.168	73.576	72.816		71.688	96.624	73.03	71.792	73.576	72.007	73.394	55.569	97.359	73.321	72.998	96.805
HE962480_C_France	71.584	71.178	90.646	90.338	90.45	71.688		71.385	90.086	93.646	89.901	93.835	90.344	57.194	71.782	92.118	90.556	70.389
HG917910_NG_India	96.503	96.505	72.986	73.455	72.816	96.624	71.385		72.848	71.792	73.212	71.947	73.273	55.775	96.934	73.112	72.832	96.808
JN180311_ZM_South Korea	73.047	72.458	97.772	98.02	90.438	73.03	90.086	72.848		88.848	97.399	88.985	97.959	57.272	73.245	91.513	90.432	72.265
KU947031_PN_India	71.688	71.403	89.655	89.347	89.63	71.792	93.646	71.792	88.848		88.786	95.864	89.231	56.841	72.189	91.307	91.044	70.533
D16405_C_Japan	73.349	73.002	97.649	97.958	90.808	73.576	89.901	73.212	97.399	88.786		89.169	97.897	56.393	73.668	91.39	90.802	72.774
MG021462_X_Australia	71.964	71.498	89.791	89.791	89.402	72.007	93.835	71.947	88.985	95.864	89.169		89.613	57.616	72.222	91.867	90.438	71.682
NC_001440, USA	73.289	72.821	98.888	99.134	90.758	73.394	90.344	73.273	97.959	89.231	97.897	89.613		56.6	73.608	91.708	90.937	72.774
NC_003836_TAV_OUTGROUP	55.808	55.595	56.962	56.574	56.85	55.569	57.194	55.775	57.272	56.841	56.393	57.616	56.6		56.254	56.928	56.643	55.516
PQ462340_TR_Hungary	97.97	97.543	73.321	73.789	73.03	97.359	71.782	96.934	73.245	72.189	73.668	72.222	73.608	56.254		73.595	73.047	97.498
Y16926_SL_Italy	73.2	72.793	91.58	91.58	91.564	73.321	92.118	73.112	91.513	91.307	91.39	91.867	91.708	56.928	73.595		91.985	72.335
PV020941_CA_Kosovo_Pep1	72.771	72.424	90.993	90.746	91.651	72.998	90.556	72.832	90.432	91.044	90.802	90.438	90.937	56.643	73.047	91.985		72.048
PV102684_SL_Kosovo_Tom1	96.805	96.552	72.458	73.028	71.623	96.805	70.389	96.808	72.265	70.533	72.774	71.682	72.774	55.516	97.498	72.335	72.048

## Sheet: Table S9
Table S9
Percent identity matrix of the BBWV2 sequences which were considered in the phylogenetic analysis
The green color highlights the sequences that share the highest similarity with our sequence among those included in the phylogenetic tree
BBWV2_RNA1
	AB013615_VF_Japan	AB023484_CA_Japan	AB050782_PC_Philippines	AB051386_G_Japan	AF144234_CA_South Korea	AF149425_VF_China	FN985164_LE_China	JX183221_CA_South Korea	JX183223_CA_South Korea	LC772905_VF_Australia	NC_003003_ME_Singapor	NC_005289_BBWV1_OUTGROUP	OP722588_L_USA	OP722590_G_Germany	OP722591_V_Netherland	PV020942_CA_KOSOVO_PEP1	PV020943_CA_KOSOVO_PEP2	PV020944_CA_KOSOVO_PEP3
AB013615_VF_Japan		78.714	96.649	89.764	99.457	85.598	86.866	78.261	78.261	88.241	78.533	63.225	91.757	80.163	95.743	87.5	87.681	87.319
AB023484_CA_Japan	78.714		78.895	77.355	78.804	77.808	77.446	98.641	96.467	78.669	91.938	63.859	77.627	78.986	79.167	78.17	78.351	78.08
AB050782_PC_Philippines	96.649	78.895		89.402	96.105	85.417	86.504	78.442	78.261	88.149	79.076	63.678	91.757	79.257	96.014	86.957	87.138	86.957
AB051386_G_Japan	89.764	77.355	89.402		89.674	86.594	87.319	77.355	76.993	88.241	76.993	63.406	89.312	79.71	88.587	87.228	87.409	87.409
AF144234_CA_South Korea	99.457	78.804	96.105	89.674		85.417	86.957	78.351	78.351	87.785	78.623	63.225	91.304	80.344	95.562	87.591	87.772	87.409
AF149425_VF_China	85.598	77.808	85.417	86.594	85.417		84.692	77.627	78.261	85.688	77.808	64.402	85.236	78.714	84.33	84.149	84.149	84.33
FN985164_LE_China	86.866	77.446	86.504	87.319	86.957	84.692		77.174	76.993	85.871	77.355	63.768	86.775	79.891	86.685	92.029	92.21	92.029
JX183221_CA_South Korea	78.261	98.641	78.442	77.355	78.351	77.627	77.174		95.652	78.396	91.667	63.768	77.355	79.076	78.533	77.536	77.717	77.446
JX183223_CA_South Korea	78.261	96.467	78.261	76.993	78.351	78.261	76.993	95.652		78.031	91.214	63.859	76.993	78.261	78.261	77.627	77.808	77.536
LC772905_VF_Australia	88.241	78.669	88.149	88.241	87.785	85.688	85.871	78.396	78.031		78.669	63.628	89.517	79.216	87.147	85.779	85.962	86.053
NC_003003_ME_Singapor	78.533	91.938	79.076	76.993	78.623	77.808	77.355	91.667	91.214	78.669		62.772	77.174	79.62	79.167	77.808	77.989	77.717
NC_005289_BBWV1_OUTGROUP	63.225	63.859	63.678	63.406	63.225	64.402	63.768	63.768	63.859	63.628	62.772		63.315	64.221	63.859	63.225	63.406	63.315
OP722588_L_USA	91.757	77.627	91.757	89.312	91.304	85.236	86.775	77.355	76.993	89.517	77.174	63.315		79.982	91.033	87.228	87.409	87.319
OP722590_G_Germany	80.163	78.986	79.257	79.71	80.344	78.714	79.891	79.076	78.261	79.216	79.62	64.221	79.982		80.254	78.804	78.986	78.804
OP722591_V_Netherland	95.743	79.167	96.014	88.587	95.562	84.33	86.685	78.533	78.261	87.147	79.167	63.859	91.033	80.254		87.319	87.5	87.138
PV020942_CA_KOSOVO_PEP1	87.5	78.17	86.957	87.228	87.591	84.149	92.029	77.536	77.627	85.779	77.808	63.225	87.228	78.804	87.319		99.819	99.638
PV020943_CA_KOSOVO_PEP2	87.681	78.351	87.138	87.409	87.772	84.149	92.21	77.717	77.808	85.962	77.989	63.406	87.409	78.986	87.5	99.819		99.638
PV020944_CA_KOSOVO_PEP3	87.319	78.08	86.957	87.409	87.409	84.33	92.029	77.446	77.536	86.053	77.717	63.315	87.319	78.804	87.138	99.638	99.638
BBWV2 RNA2
	AB011007_PatMMV_OUTGROUP	AB013616_VF_Japan	AB018698_CA_Japan	AB032403_G_Japan	AF104335_CA_South Korea	AJ132844_VF_China	HQ283389_LE_China	JX183222_CA_South Korea	JX183232_CA_South Korea	JX183234_CA_South Korea	NC_003004_ME_Singapore	NC_003974_PP_Japan	PV020945_CA_KOSOVO_PEP1	PV020946_CA_KOSOVA_PEP2	PV020947_CA_KOSOVO_PEP3	PV020948_CA_KOSOVO_PEP4
AB011007_PatMMV_OUTGROUP		91.123	80.888	94.928	85.326	84.058	84.42	84.601	84.058	81.703	79.71	100	86.322	86.322	86.413	86.322
AB013616_VF_Japan	91.123		81.324	91.206	85.947	84.225	85.222	85.131	83.59	82.502	80.508	91.123	86.945	86.945	87.035	86.945
AB018698_CA_Japan	80.888	81.324		81.414	82.049	80.87	81.142	80.87	80.598	94.651	91.931	80.888	81.596	81.414	81.505	81.414
AB032403_G_Japan	94.928	91.206	81.414		86.401	84.769	85.313	86.401	86.129	81.686	80.598	94.928	86.401	86.401	86.491	86.401
AF104335_CA_South Korea	85.326	85.947	82.049	86.401		83.228	95.558	82.865	83.681	81.505	80.78	85.326	86.129	85.947	86.038	85.947
AJ132844_VF_China	84.058	84.225	80.87	84.769	83.228		82.865	90.209	90.934	80.689	79.148	84.058	84.769	84.769	84.859	84.769
HQ283389_LE_China	84.42	85.222	81.142	85.313	95.558	82.865		83.228	83.681	81.324	79.601	84.42	85.947	85.766	85.857	85.766
JX183222_CA_South Korea	84.601	85.131	80.87	86.401	82.865	90.209	83.228		95.83	80.598	79.692	84.601	84.95	84.95	85.041	84.95
JX183232_CA_South Korea	84.058	83.59	80.598	86.129	83.681	90.934	83.681	95.83		80.961	80.054	84.058	84.769	84.587	84.678	84.587
JX183234_CA_South Korea	81.703	82.502	94.651	81.686	81.505	80.689	81.324	80.598	80.961		90.571	81.703	82.14	81.958	82.049	81.958
NC_003004_ME_Singapore	79.71	80.508	91.931	80.598	80.78	79.148	79.601	79.692	80.054	90.571		79.71	80.87	80.689	80.78	80.689
NC_003974_PP_Japan	100	91.123	80.888	94.928	85.326	84.058	84.42	84.601	84.058	81.703	79.71		86.322	86.322	86.413	86.322
PV020945_CA_KOSOVO_PEP1	86.322	86.945	81.596	86.401	86.129	84.769	85.947	84.95	84.769	82.14	80.87	86.322		99.819	99.909	99.819
PV020946_CA_KOSOVA_PEP2	86.322	86.945	81.414	86.401	85.947	84.769	85.766	84.95	84.587	81.958	80.689	86.322	99.819		99.909	99.819
PV020947_CA_KOSOVO_PEP3	86.413	87.035	81.505	86.491	86.038	84.859	85.857	85.041	84.678	82.049	80.78	86.413	99.909	99.909		99.909
PV020948_CA_KOSOVO_PEP4	86.322	86.945	81.414	86.401	85.947	84.769	85.766	84.95	84.587	81.958	80.689	86.322	99.819	99.819	99.909

[truncated: 4 more sheets: Table S10, Table S11, Table S12, Table S13]
